# Supplementary material for: Gephyrin-Lacking PV Synapses on Neocortical Pyramidal Neurons
Source: Int J Mol Sci. 2021 Sep 17;22(18):10032. doi: 10.3390/ijms221810032 (PMC8467468; doi:10.3390/ijms221810032)
Supplement: Supplementary file 1 [file ijms-22-10032-s001.zip]

Archive with 1 entries (1 files):
- ijms-1342237-supplementary.pdf
